# Supplementary material for: A deafening silence: a lack of data and reproducibility in published bioacoustics research?
Source: Biodivers Data J. 2019 Oct 30;7:e36783. doi: 10.3897/BDJ.7.e36783 (PMC6834726; doi:10.3897/BDJ.7.e36783)
Supplement: Supplementary material 3 — Crossref Metadata for papers analysed (CSV) [file bdj-07-e36783-s003.csv]

authors	container_title	doi	funder	issue	issued	oa_status	page	publisher	referenced_by_count	references	res_type	title	volume
Hackett, Talya D.; Holderied, Marc W.; Korine, Carmi	Bioacoustics	10.1080/09524622.2016.1247386	Israeli Ministry of Science and Technology	3	24/10/2016	TRUE	217-235	Informa UK Limited	2	73	journal-article	Echolocation call description of 15 species of Middle-Eastern desert dwelling insectivorous bats	26
Suter, Stefan M.; Giordano, Marta; Nietlispach, Silvia; Apollonio, Marco; Passilongo, Daniela	Bioacoustics	10.1080/09524622.2016.1260052	Institute of Natural Resource Sciences, Zurich University of Applied Sciences	3	25/11/2016	FALSE	237-248	Informa UK Limited	5	64	journal-article	Non-invasive acoustic detection of wolves	26
Clulow, Simon; Mahony, Michael; Elliott, Lang; Humfeld, Sarah; Gerhardt, H. Carl	Bioacoustics	10.1080/09524622.2016.1260054	University of Newcastle Australia	3	05/12/2016	FALSE	249-258	Informa UK Limited	1	18	journal-article	Near-synchronous calling in the hip-pocket frog Assa darlingtoni	26
Taylor, Charles E.; Brumley, John T.; Hedley, Richard W.; Cody, Martin L.	Bioacoustics	10.1080/09524622.2016.1274917	National Science Foundation	3	05/01/2017	FALSE	259-270	Informa UK Limited	2	23	journal-article	Sensitivity of California Thrashers (Toxostoma redivivum) to song syntax	26
Volodin, Ilya A.; Volodina, Elena V.; Frey, Roland	Bioacoustics	10.1080/09524622.2016.1275805	Russian Foundation for Basic Research	3	02/01/2017	FALSE	271-284	Informa UK Limited	3	58	journal-article	Bull bellows and bugles: a remarkable convergence of low and high-frequency vocalizations between male domestic cattle Bos taurus and the rutting calls of Siberian and North American wapiti	26
Verzola-Olivio, Paula; Monticelli, Patrícia Ferreira	Bioacoustics	10.1080/09524622.2016.1278401	Fundação de Apoio à Pesquisa do Estado de São Paulo, Fapesp	3	24/01/2017	FALSE	285-304	Informa UK Limited	0	74	journal-article	The acoustic repertoire of Cavia intermedia as a contribution to the understanding of the Caviidae communication system	26
Spillmann, Brigitte; van Schaik, Carel P.; Setia, Tatang M.; Sadjadi, Seyed Omid	Bioacoustics	10.1080/09524622.2016.1216802	Leakey Foundation	2	05/08/2016	TRUE	109-120	Informa UK Limited	4	35	journal-article	Who shall I say is calling? Validation of a caller recognition procedure in Bornean flanged male orangutan (Pongo pygmaeus wurmbii) long calls	26
Zhu, Bicheng; Wang, Jichao; Brauth, Steven E.; Tang, Yezhong; Cui, Jianguo	Bioacoustics	10.1080/09524622.2016.1221778	National Natural Science Foundation of China	2	23/08/2016	FALSE	121-134	Informa UK Limited	4	46	journal-article	The spectral structure of vocalizations match hearing sensitivity but imprecisely in Philautus odontotarsus	26
Parsons, Miles J. G.; Salgado Kent, Chandra P.; Recalde-Salas, Angela; McCauley, Robert D.	Bioacoustics	10.1080/09524622.2016.1227940	BHP Billiton Iron Ore, Social Investment Programme	2	03/09/2016	FALSE	135-152	Informa UK Limited	7	50	journal-article	Fish choruses off Port Hedland, Western Australia	26
Rodríguez-San Pedro, Annia; Allendes, Juan Luis	Bioacoustics	10.1080/09524622.2016.1231079	IDEAWILD for the Pettersson D240x bat detector	2	13/09/2016	FALSE	153-160	Informa UK Limited	0	35	journal-article	Echolocation calls of free-flying common vampire bats Desmodus rotundus (Chiroptera: Phyllostomidae) in Chile	26
Ota, Nao; Gahr, Manfred; Soma, Masayo	Bioacoustics	10.1080/09524622.2016.1231080	Japan Society for the Promotion of Science	2	09/09/2016	TRUE	161-168	Informa UK Limited	5	27	journal-article	Songbird tap dancing produces non-vocal sounds	26
Zwamborn, Elizabeth M. J.; Whitehead, Hal	Bioacoustics	10.1080/09524622.2016.1233457	Natural Sciences and Engineering Research Council of Canada	2	16/09/2016	FALSE	169-183	Informa UK Limited	6	50	journal-article	Repeated call sequences and behavioural context in long-finned pilot whales off Cape Breton, Nova Scotia, Canada	26
González-García, Fernando; Sosa-López, J. Roberto; Ornelas, Juan Francisco; Jordano, Pedro; Rico-Gray, Victor; Urios Moliner, Vicente	Bioacoustics	10.1080/09524622.2016.1233513	Wildcare Institute of Saint Louis Zoo and Fondo Embajadores de Las Nubes to F.G.G	2	20/09/2016	FALSE	185-198	Informa UK Limited	0	54	journal-article	Individual variation in the booming calls of captive Horned Guans (Oreophasis derbianus): an endangered Neotropical mountain bird	26
Ivanitskii, V. V.; Marova, I. M.; Antipov, V. A.	Bioacoustics	10.1080/09524622.2016.1239132	Russian Science Foundation	2	30/09/2016	FALSE	199-215	Informa UK Limited	3	36	journal-article	Sequential organization in the song of thrush nightingale (Luscinia luscinia): clustering and sequential order of the song types	26
Zaytseva, Alexandra S.; Volodin, Ilya A.; Ilchenko, Olga G.; Volodina, Elena V.	Bioacoustics	10.1080/09524622.2016.1164076		1	21/03/2016	FALSE	1-13	Informa UK Limited	2	70	journal-article	Discomfort-related changes in pup ultrasonic calls of fat-tailed gerbilsPachyuromys duprasi	26
Hoffman, Jordan M.; Ponnampalam, Louisa S.; Araújo-Wang, Claryana; Kuit, Sui Hyang; Hung, Samuel K.; Wang, John Y.	Bioacoustics	10.1080/09524622.2016.1169558	University Malaya Research Programme	1	04/04/2016	FALSE	15-24	Informa UK Limited	1	44	journal-article	Description of whistles of Irrawaddy dolphins (Orcaella brevirostris) from the waters of Matang, Peninsular Malaysia	26
Hiley, Helen M.; Perry, Sarah; Hartley, Steve; King, Stephanie L.	Bioacoustics	10.1080/09524622.2016.1174885		1	25/04/2016	FALSE	25-35	Informa UK Limited	2	41	journal-article	What’s occurring? Ultrasonic signature whistle use in Welsh bottlenose dolphins (Tursiops truncatus)	26
Graham, Brendan A.; Sandoval, Luis; Dabelsteen, Torben; Mennill, Daniel J.	Bioacoustics	10.1080/09524622.2016.1181574		1	12/05/2016	FALSE	37-61	Informa UK Limited	7	86	journal-article	A test of the Acoustic Adaptation Hypothesis in three types of tropical forest: degradation of male and female Rufous-and-white Wren songs	26
Gradišek, Anton; Slapničar, Gašper; Šorn, Jure; Luštrek, Mitja; Gams, Matjaž; Grad, Janez	Bioacoustics	10.1080/09524622.2016.1190946		1	31/05/2016	FALSE	63-76	Informa UK Limited	4	22	journal-article	Predicting species identity of bumblebees through analysis of flight buzzing sounds	26
Riva, Federico; Barbero, Francesca; Bonelli, Simona; Balletto, Emilio; Casacci, Luca P.	Bioacoustics	10.1080/09524622.2016.1197151		1	16/06/2016	FALSE	77-90	Informa UK Limited	3	51	journal-article	The acoustic repertoire of lycaenid butterfly larvae	26
Ferrão, Miquéias; Moravec, Jiří; Fraga, Rafael de; Almeida, Alexandre Pinheiro de; Kaefer, Igor Luis; Lima, Alberta Pimentel	ZooKeys	10.3897/zookeys.706.14691			04/10/2017	TRUE	137-162	Pensoft Publishers	2	59	journal-article	A new species of Scinax from the Purus-Madeira interfluve, Brazilian Amazonia (Anura, Hylidae)	706
Forti, Lucas Rodriguez; da Silva, Thaís Renata Ávila; Toledo, Luis Felipe	ZooKeys	10.3897/zookeys.692.12187	Fundação de Amparo à Pesquisa do Estado de São Paulo		21/08/2017	TRUE	141-153	Pensoft Publishers	0	42	journal-article	The acoustic repertoire of the Atlantic Forest Rocket Frog and its consequences for taxonomy and conservation (Allobates, Aromobatidae)	692
Oliveira, Elciomar Araújo De; Rodrigues, Luis Reginaldo; Kaefer, Igor Luis; Pinto, Karll Cavalcante; Hernández-Ruz, Emil José	ZooKeys	10.3897/zookeys.687.13221			02/08/2017	TRUE	101-129	Pensoft Publishers	1	68	journal-article	A new species of Pristimantis from eastern Brazilian Amazonia (Anura, Craugastoridae)	687
Iorgu, Ionuţ Ştefan; Iorgu, Elena Iulia; Szövényi, Gergely; Orci, Kirill Márk	ZooKeys	10.3897/zookeys.680.12835			14/06/2017	TRUE	57-72	Pensoft Publishers	2	29	journal-article	A new, morphologically cryptic bush-cricket discovered on the basis of its song in the Carpathian Mountains (Insecta, Orthoptera, Tettigoniidae)	680
Dias, Iuri Ribeiro; Mira-Mendes, Caio Vinicius de; Souza-Costa, Carlos Augusto; Juncá, Flora Acuña; Solé, Mirco	ZooKeys	10.3897/zookeys.677.12309			30/05/2017	TRUE	151-159	Pensoft Publishers	0	18	journal-article	The advertisement call and comments on the distribution of Eleutherodactylus bilineatus Bokermann, 1975, an endemic frog of Bahia State, Brazil (Amphibia, Anura)	677
Guayasamin, Juan M.; Cisneros-Heredia, Diego F.; Maynard, Ross J.; Lynch, Ryan L.; Culebras, Jaime; Hamilton, Paul S.	ZooKeys	10.3897/zookeys.673.12108			10/05/2017	TRUE	1-20	Pensoft Publishers	1	38	journal-article	A marvelous new glassfrog (Centrolenidae, Hyalinobatrachium) from Amazonian Ecuador	673
Poyarkov Jr., Nikolay A.; Duong, Tang Van; Orlov, Nikolai L.; Gogoleva, Svetlana S.; Vassilieva, Anna B.; Nguyen, Luan Thanh; Nguyen, Vu Dang Hoang; Nguyen, Sang Ngoc; Che, Jing; Mahony, Stephen	ZooKeys	10.3897/zookeys.672.10624			03/05/2017	TRUE	49-120	Pensoft Publishers	3	125	journal-article	Molecular, morphological and acoustic assessment of the genus Ophryophryne (Anura, Megophryidae) from Langbian Plateau, southern Vietnam, with description of a new species	672
Iorgu, Ionuț Ștefan; Chobanov, Dragan Petrov; Iorgu, Elena Iulia	ZooKeys	10.3897/zookeys.643.10645			06/01/2017	TRUE	87-96	Pensoft Publishers	0	26	journal-article	The unexpected finding of Parapholidoptera castaneoviridis in south-eastern Romania (Insecta, Orthoptera, Tettigoniidae)	643
Berneck, Bianca V.M.; Giaretta, Ariovaldo A.; Brandão, Reuber A.; Cruz, Carlos A. G.; Haddad, Celio F.B.	ZooKeys	10.3897/zookeys.642.10401	Conselho Nacional de Desenvolvimento Científico e Tecnológico		03/01/2017	TRUE	115-130	Pensoft Publishers	3	29	journal-article	The first species of Aplastodiscus endemic to the Brazilian Cerrado (Anura, Hylidae)	642
Ron, Santiago R.; Venegas, Pablo J.; Ortega-Andrade, H. Mauricio; Gagliardi-Urrutia, Giussepe; Salerno, Patricia E.	ZooKeys	10.3897/zookeys.630.9298			09/11/2016	TRUE	115-154	Pensoft Publishers	4	63	journal-article	Systematics of Ecnomiohyla tuberculosa with the description of a new species and comments on the taxonomy of Trachycephalus typhonius (Anura, Hylidae)	630
Rojas, Rommel R.; Chaparro, Juan; Carvalho, Vinicius; Avila, Robson; Farias, Izeni; Hrbek, Tomas; Gordo, Marcelo	ZooKeys	10.3897/zookeys.563.6084			15/02/2016	TRUE	43-71	Pensoft Publishers	3	57	journal-article	Uncovering the diversity in the Amazophrynella minuta complex: integrative taxonomy reveals a new species of Amazophrynella (Anura, Bufonidae) from southern Peru	563
Ren, Bing-zhong; Zhang, Xue; Wen, Ming; Li, Junjiain; Zhu, Hui; Wang, Yinliang	ZooKeys	10.3897/zookeys.529.6043			26/10/2015	TRUE	105-121	Pensoft Publishers	0	35	journal-article	Acoustic, genetic and morphological variations within the katydid Gampsocleis sedakovii (Orthoptera, Tettigonioidea)	529
Rosa, Gonçalo; Penny, Samuel; Andreone, Franco; Crottini, Angelica; Holderied, Marc; Rakotozafy, Lovasoa; Schwitzer, Christoph	ZooKeys	10.3897/zookeys.435.7383			18/08/2014	TRUE	111-132	Pensoft Publishers	4	31	journal-article	A new species of the Boophis rappiodes group (Anura, Mantellidae) from the Sahamalaza Peninsula, northwest Madagascar, with acoustic monitoring of its nocturnal calling activity	435
Ron, Santiago; Caminer, Marcel	ZooKeys	10.3897/zookeys.370.6291			15/01/2014	TRUE	1-68	Pensoft Publishers	9	53	journal-article	Systematics of treefrogs of the Hypsiboas calcaratus and Hypsiboas fasciatus species complex (Anura, Hylidae) with the description of four new species	370
Şirin, Deniz; Taylan, Mehmet; Mol, Abbas	ZooKeys	10.3897/zookeys.369.5864			13/01/2014	TRUE	1-24	Pensoft Publishers	0	59	journal-article	First song descriptions of some Anatolian species of Tettigoniidae Krauss, 1902 (Orthoptera, Ensifera)	369
Stucky, Brian	ZooKeys	10.3897/zookeys.337.5950			01/10/2013	TRUE	49-71	Pensoft Publishers	1	46	journal-article	Morphology, bioacoustics, and ecology of Tibicen neomexicensis sp. n., a new species of cicada from the Sacramento Mountains in New Mexico, U.S.A. (Hemiptera, Cicadidae, Tibicen)	337
Gogala, Matija; Drosopoulos, Sakis; Trilar, Tomi	ZooKeys	10.3897/zookeys.319.4452			30/07/2013	TRUE	83-91	Pensoft Publishers	1	7	journal-article	New distributional and bioacoustic data about Cicadivetta goumenissa from Peloponnese, Greece (Hemiptera, Cicadidae)	319
Mol, Abbas; Zeybekoglu, Unal; Akyurek, Basak	ZooKeys	10.3897/zookeys.296.4855			25/04/2013	TRUE	1-23	Pensoft Publishers	1	31	journal-article	Morphological and acoustic characters of Cicadatra platyptera Fieber, 1876	296
Iorgu, Ionut	ZooKeys	10.3897/zookeys.254.3892			21/12/2012	TRUE	1-22	Pensoft Publishers	5	15	journal-article	Acoustic analysis reveals a new cryptic bush–cricket in the Carpathian Mountains (Orthoptera, Phaneropteridae)	254
Hertz, Andreas; Hauenschild, Frank; Lotzkat, Sebastian; Koehler, Gunther	ZooKeys	10.3897/zookeys.196.2774			21/05/2012	TRUE	23-46	Pensoft Publishers	7	45	journal-article	A new golden frog species of the genus Diasporus (Amphibia, Eleutherodactylidae) from the Cordillera Central, western Panama	196
VALENCIA, JORGE H.; DUEÑAS, MANUEL R.; SZÉKELY, PAUL; BATALLAS, DIEGO; PULLUQUITÍN, FRANCISCO; RON, SANTIAGO R.	Zootaxa	10.11646/zootaxa.4353.3.3		3	24/11/2017	TRUE	447	Magnolia Press	1	0	journal-article	A new species of direct-developing frog of the genus Pristimantis (Anura: Terrarana: Craugastoridae) from Cordillera del Cóndor, Ecuador, with comments on threats to the anuran fauna of the region	4353
TAPLEY, BENJAMIN; CUTAJAR, TIMOTHY; MAHONY, STEPHEN; NGUYEN, CHUNG THANH; DAU, VINH QUANG; NGUYEN, TAO THIEN; LUONG, HAO VAN; ROWLEY, JODI J. L.	Zootaxa	10.11646/zootaxa.4344.3.3		3	08/11/2017	FALSE	465	Magnolia Press	1	0	journal-article	The Vietnamese population of Megophrys kuatunensis (Amphibia: Megophryidae) represents a new species of Asian horned frog from Vietnam and southern China	4344
POPPLE, LINDSAY W.	Zootaxa	10.11646/zootaxa.4340.1.1		1	26/10/2017	TRUE	1	Magnolia Press	0	0	journal-article	A revision of the Myopsalta crucifera (Ashton) species group (Hemiptera: Cicadidae: Cicadettini) with 14 new species from mainland Australia	4340
VÖRÖS, JUDIT; DIAS, IURI RIBEIRO; SOLÉ, MIRCO	Zootaxa	10.11646/zootaxa.4337.4.9		4	20/10/2017	FALSE	584	Magnolia Press	2	0	journal-article	A new species of Phyllodytes (Anura: Hylidae) from the Atlantic Rainforest of southern Bahia, Brazil	4337
HEMP, CLAUDIA; INGRISCH, SIGFRID; HELLER, KLAUS-GERHARD	Zootaxa	10.11646/zootaxa.4311.1.1		1	22/08/2017	FALSE	1	Magnolia Press	0	0	journal-article	A new genus and other new species of Agraeciini from the Eastern Arc Mountains, East Africa (Orthoptera: Tettigoniidae; Conocephalinae; Agraeciini)	4311
MINTER, LESLIE R.; NETHERLANDS, EDWARD C.; PREEZ, LOUIS H. DU	Zootaxa	10.11646/zootaxa.4300.2.3		2	02/08/2017	TRUE	195	Magnolia Press	1	0	journal-article	Uncovering a hidden diversity: two new species of Breviceps (Anura: Brevicipitidae) from northern KwaZulu-Natal, South Africa	4300
ŞİRİN, DENİZ; MOL, ABBAS; TAYLAN, MEHMET SAÝT; DEMÝR, EYÜP; KIZILOCAK, DÝLAN HEVRA	Zootaxa	10.11646/zootaxa.4299.3.3		3	28/07/2017	FALSE	361	Magnolia Press	0	0	journal-article	The Gomphocerinae Tarbinsky, 1932 (Orthoptera: Acrididae) fauna of the Turkish Thrace	4299
ORSINI, MARCELO PINHEIRO; COSTA, MARIA KÁTIA MATIOTTI DA; SZINWELSKI, NEUCIR; MARTINS, LUCIANO DE PINHO; CORRÊA, ROBSON CREPES; TIMM, VITOR FALCHI; ZEFA, EDISON	Zootaxa	10.11646/zootaxa.4291.2.8		2	12/07/2017	FALSE	361	Magnolia Press	0	0	journal-article	A new species of Miogryllus Saussure, 1877 and new record of Miogryllus piracicabensis Piza, 1960 (Orthoptera: Gryllidae) from State of Rio Grande do Sul, Brazil, with calling song and chromosome complement	4291
REDÜ, DARLAN RUTZ; ZEFA, EDISON	Zootaxa	10.11646/zootaxa.4290.3.9		3	10/07/2017	FALSE	559	Magnolia Press	0	0	journal-article	Anurogryllus Saussure, 1877 (Orthoptera: Gryllidae: Gryllinae) from southern Brazil: new species and new records	4290
GARG, SONALI; BIJU, S.D.	Zootaxa	10.11646/zootaxa.4277.4.1		4	20/06/2017	FALSE	451	Magnolia Press	0	0	journal-article	Description of four new species of Burrowing Frogs in the Fejervarya rufescens complex (Dicroglossidae) with notes on morphological affinities of Fejervarya species in the Western Ghats	4277
ROWLEY, JODI J. L.; DAU, VINH Q.; CAO, TRUNG T.	Zootaxa	10.11646/zootaxa.4273.1.5		1	01/06/2017	FALSE	61	Magnolia Press	1	0	journal-article	A new species of Leptolalax (Anura: Megophryidae) from Vietnam	4273
GUIMARÃES, CARLA SILVA; LUZ, SOFIA; ROCHA, PEDRO CARVALHO; FEIO, RENATO NEVES	Zootaxa	10.11646/zootaxa.4258.4.2		4	01/05/2017	FALSE	327	Magnolia Press	3	0	journal-article	The dark side of pumpkin toadlet: a new species of Brachycephalus (Anura: Brachycephalidae) from Serra do Brigadeiro, southeastern Brazil	4258
HEMP, CLAUDIA; HELLER, KLAUS-GERHARD	Zootaxa	10.11646/zootaxa.4244.4.1		4	22/03/2017	FALSE	451	Magnolia Press	0	0	journal-article	The genus Phlesirtes Bolivar, 1922 (Orthoptera: Tettigoniidae: Conocephalinae, Conocephalini; Karniellina), a review of the genus with data on its bioacoustics and the description of new species	4244
ROWLEY, JODI J. L.; DAU, VINH Q.; HOANG, HUY D.; LE, DUONG T. T.; CUTAJAR, TIMOTHY P.; NGUYEN, TAO T.	Zootaxa	10.11646/zootaxa.4243.3.7		3	16/03/2017	FALSE	544	Magnolia Press	2	0	journal-article	A new species of Leptolalax (Anura: Megophryidae) from northern Vietnam	4243
DELORME, QUENTIN	Zootaxa	10.11646/zootaxa.4243.1.4		1	13/03/2017	FALSE	97	Magnolia Press	1	0	journal-article	Description of four new genera and five new species of cicadas from New Caledonia (Insecta: Hemiptera, Cicadoidea, Cicadidae)	4243
MARCIANO-JR, EUVALDO; LANTYER-SILVA, AMANDA SANTIAGO F.; SOLÉ, MIRCO	Zootaxa	10.11646/zootaxa.4238.1.11		1	02/03/2017	FALSE	135	Magnolia Press	2	0	journal-article	A new species of Phyllodytes Wagler, 1830 (Anura, Hylidae) from the Atlantic Forest of southern Bahia, Brazil	4238
SOUZA-DIAS, PEDRO G. B.; SZINWELSKI, NEUCIR; FIANCO, MARCOS; OLIVEIRA, ELLIOTT CENTENO DE; MELLO, FRANCISCO DE A. G. DE; ZEFA, EDISON	Zootaxa	10.11646/zootaxa.4237.3.2		3	01/03/2017	FALSE	454	Magnolia Press	1	0	journal-article	New species of Endecous (Grylloidea, Phalangopsidae, Luzarinae) from the Iguaçu National Park (Brazil), including bioacoustics, cytogenetic and distribution data	4237
COLE, JEFFREY A.	Zootaxa	10.11646/zootaxa.4236.3.9		3	23/02/2017	FALSE	553	Magnolia Press	0	0	journal-article	A new species of Megatibicen endemic to Mescalero-Monahans shinnery sands (Hemiptera: Auchenorrhyncha: Cicadidae)	4236
Vargas-Castro, Luis E.; Sandoval, Luis; Searcy, William A.	Animal Behaviour	10.1016/j.anbehav.2017.10.008	Kushlan Graduate Research Fund		15/12/2017	FALSE	113-121	Elsevier BV	2	61	journal-article	Eavesdropping avoidance and sound propagation: the acoustic structure of soft song	134
Fischer, Julia; Wadewitz, Philip; Hammerschmidt, Kurt	Animal Behaviour	10.1016/j.anbehav.2016.06.012	German Federal Ministry of Education and Research		15/12/2017	TRUE	229-237	Elsevier BV	5	91	journal-article	Structural variability and communicative complexity in acoustic communication	134
Corcoran, Aaron J.; Conner, William E.	Animal Behaviour	10.1016/j.anbehav.2017.08.018			15/10/2017	FALSE	291-301	Elsevier BV	6	76	journal-article	Predator counteradaptations: stealth echolocation overcomes insect sonar-jamming and evasive-manoeuvring defences	132
Carlson, Nora V.; Healy, Susan D.; Templeton, Christopher N.	Animal Behaviour	10.1016/j.anbehav.2017.04.006	Natural Environment Research Council		15/06/2017	TRUE	79-84	Elsevier BV	4	66	journal-article	Hoo are you? Tits do not respond to novel predators as threats	128
Dutour, Mylène; Léna, Jean-Paul; Lengagne, Thierry	Animal Behaviour	10.1016/j.anbehav.2017.07.004	French Ministry of Research and Higher Education		15/09/2017	FALSE	3-11	Elsevier BV	2	78	journal-article	Mobbing calls: a signal transcending species boundaries	131
Botha, L. Michael; Jones, Therésa M.; Hopkins, Gareth R.	Animal Behaviour	10.1016/j.anbehav.2017.05.020	Australian Research Council		15/07/2017	FALSE	181-188	Elsevier BV	9	61	journal-article	Effects of lifetime exposure to artificial light at night on cricket (Teleogryllus commodus) courtship and mating behaviour	129
Rubow, Janneke; Cherry, Michael I.; Sharpe, Lynda L.	Animal Behaviour	10.1016/j.anbehav.2017.02.019	Harry Crossley Foundation		15/05/2017	FALSE	23-31	Elsevier BV	1	42	journal-article	Dwarf mongooses use sex and identity cues in isolation calls to discriminate between callers	127
Luo, Bo; Lu, Guanjun; Chen, Kelly; Guo, Dongge; Huang, Xiaobin; Liu, Ying; Feng, Jiang	Animal Behaviour	10.1016/j.anbehav.2017.03.012	National Natural Science Foundation of China		15/05/2017	FALSE	101-108	Elsevier BV	2	49	journal-article	Social calls honestly signal female competitive ability in Asian particoloured bats	127
Finton, Caitlyn J.; Keesom, Sarah M.; Hood, Kayleigh E.; Hurley, Laura M.	Animal Behaviour	10.1016/j.anbehav.2017.01.021	Oak Ridge Associated Universities		15/04/2017	FALSE	163-175	Elsevier BV	6	81	journal-article	What's in a squeak? Female vocal signals predict the sexual behaviour of male house mice during courtship	126
Cornell, Allison; Hou, James J.; Williams, Tony D.	Animal Behaviour	10.1016/j.anbehav.2017.02.015	Society of Integrative and Comparative Biology Student Grant in Aid of Research		15/04/2017	FALSE	243-251	Elsevier BV	1	71	journal-article	Experimentally increased prebreeding male social behaviour has no effect on female breeding phenology and performance	126
Moskát, Csaba; Elek, Zoltán; Bán, Miklós; Geltsch, Nikoletta; Hauber, Márk E.	Animal Behaviour	10.1016/j.anbehav.2017.02.013	Nemzeti Kutatási, Fejlesztési és Innovációs Hivatal		15/04/2017	TRUE	253-260	Elsevier BV	6	51	journal-article	Can common cuckoos discriminate between neighbours and strangers by their calls?	126
Hahn, Allison H.; Guillette, Lauren M.; Hoeschele, Marisa; Otter, Kenneth A.; Ratcliffe, Laurene M.; Sturdy, Christopher B.	Animal Behaviour	10.1016/j.anbehav.2017.02.001	University of Alberta		15/04/2017	TRUE	107-121	Elsevier BV	0	70	journal-article	Discrimination of male black-capped chickadee songs: relationship between acoustic preference and performance accuracy	126
Byers, Bruce E.	Animal Behaviour	10.1016/j.anbehav.2017.01.007			15/03/2017	FALSE	33-39	Elsevier BV	1	43	journal-article	Chestnut-sided warblers use rare song types in extreme aggressive contexts	125
Pultorak, Joshua D.; Matusinec, Katherine R.; Miller, Zach K.; Marler, Catherine A.	Animal Behaviour	10.1016/j.anbehav.2016.12.023	National Science Foundation		15/03/2017	FALSE	13-23	Elsevier BV	6	62	journal-article	Ultrasonic vocalization production and playback predicts intrapair and extrapair social behaviour in a monogamous mouse	125
Carlson, Nora V.; Healy, Susan D.; Templeton, Christopher N.	Animal Behaviour	10.1016/j.anbehav.2017.01.011	Royal Society		15/03/2017	TRUE	77-92	Elsevier BV	8	85	journal-article	A comparative study of how British tits encode predator threat in their mobbing calls	125
Dooling, Robert J.; Prior, Nora H.	Animal Behaviour	10.1016/j.anbehav.2016.10.012			15/02/2017	TRUE	283-289	Elsevier BV	5	58	journal-article	Do we hear what birds hear in birdsong?	124
Nelson, Douglas A.	Animal Behaviour	10.1016/j.anbehav.2016.05.016	National Science Foundation		15/02/2017	FALSE	263-271	Elsevier BV	5	58	journal-article	Geographical variation in song phrases differs with their function in white-crowned sparrow song	124
Araya-Salas, Marcelo; Wojczulanis-Jakubas, Katarzyna; Phillips, Emily M.; Mennill, Daniel J.; Wright, Timothy F.	Animal Behaviour	10.1016/j.anbehav.2016.12.003	National Geographic Society		15/02/2017	FALSE	57-64	Elsevier BV	5	42	journal-article	To overlap or not to overlap: context-dependent coordinated singing in lekking long-billed hermits	124
Umeed, Rebecca; Niemeyer Attademo, Fernanda Löffler; Bezerra, Bruna	Marine Mammal Science	10.1111/mms.12467	Conselho Nacional de Desenvolvimento Científico e Tecnológico	3	26/12/2017	FALSE	577-594	Wiley	0	51	journal-article	The influence of age and sex on the vocal repertoire of the Antillean manatee (Trichechus manatus manatus ) and their responses to call playback	34
Buchan, Susannah J.; Hucke-Gaete, Rodrigo; Stafford, Kathleen M.; Clark, Christopher W.	Marine Mammal Science	10.1111/mms.12441	Universidad Austral de Chile	1	23/11/2017	TRUE	220-228	Wiley	1	42	journal-article	Occasional acoustic presence of Antarctic blue whales on a feeding ground in southern Chile	34
Quick, Nicola; Callahan, Holly; Read, Andrew J.	Marine Mammal Science	10.1111/mms.12452	National Science Foundation	1	23/10/2017	TRUE	155-168	Wiley	0	53	journal-article	Two-component calls in short-finned pilot whales (Globicephala macrorhynchus )	34
Lewis, Leah A.; Širović, Ana	Marine Mammal Science	10.1111/mms.12458	Office of Naval Research	2	23/10/2017	TRUE	311-329	Wiley	1	54	journal-article	Variability in blue whale acoustic behavior off southern California	34
Kowarski, Katie; Evers, Clair; Moors-Murphy, Hilary; Martin, Bruce; Denes, Samuel L.	Marine Mammal Science	10.1111/mms.12447	JASCO Applied Sciences	1	02/10/2017	TRUE	169-189	Wiley	2	84	journal-article	Singing through winter nights: Seasonal and diel occurrence of humpback whale (Megaptera novaeangliae ) calls in and around the Gully MPA, offshore eastern Canada	34
Panova, Elena; Agafonov, Alexandr; Belikov, Roman; Melnikova, Faina	Marine Mammal Science	10.1111/mms.12393		3	06/03/2017	FALSE	889-903	Wiley	2	42	journal-article	Vocalizations of captive beluga whales, Delphinapterus leucas : Additional evidence for contact signature “mixed” calls in belugas	33
Norris, Thomas F.; Dunleavy, Kerry J.; Yack, Tina M.; Ferguson, Elizabeth L.	Marine Mammal Science	10.1111/mms.12397	U.S. Navy	2	06/03/2017	FALSE	574-592	Wiley	2	50	journal-article	Estimation of minke whale abundance from an acoustic line transect survey of the Mariana Islands	33
Dombroski, Julia R. G.; Parks, Susan E.; Groch, Karina R.; Flores, Paulo A. C.; Sousa-lima, Renata S.	Marine Mammal Science	10.1111/mms.12382	Office of Naval Research	2	13/02/2017	TRUE	669-677	Wiley	0	27	journal-article	Upcall production by southern right whale (Eubalaena australis ) mother-calf pairs may be independent of diel period in a nursery area	33
Paniagua-Mendoza, Aurora; Gendron, Diane; Romero-Vivas, Eduardo; Hildebrand, John A.	Marine Mammal Science	10.1111/mms.12362	Consejo Nacional de Ciencia y Tecnología	1	27/12/2016	FALSE	206-218	Wiley	2	35	journal-article	Seasonal acoustic behavior of blue whales (Balaenoptera musculus) in the Gulf of California, Mexico	33
Rankin, Shannon; Archer, Frederick; Keating, Jennifer L.; Oswald, Julie N.; Oswald, Michael; Curtis, Alex; Barlow, Jay	Marine Mammal Science	10.1111/mms.12381	U.S. Navy	2	14/12/2016	FALSE	520-540	Wiley	3	40	journal-article	Acoustic classification of dolphins in the California Current using whistles, echolocation clicks, and burst pulses	33
Balcazar, Naysa E.; Klinck, Holger; Nieukirk, Sharon L.; Mellinger, David K.; Klinck, Karolin; Dziak, Robert P.; Rogers, Tracey L.	Marine Mammal Science	10.1111/mms.12373	National Science Foundation	1	12/12/2016	TRUE	172-186	Wiley	9	46	journal-article	Using calls as an indicator for Antarctic blue whale occurrence and distribution across the southwest Pacific and southeast Indian Oceans	33
Silva, Tammy L.; Aran Mooney, T.; Sayigh, Laela S.; Baird, Robin W.; Tyack, Peter L.	Marine Mammal Science	10.1111/mms.12376	Office of Naval Research	2	12/12/2016	TRUE	653-668	Wiley	1	43	journal-article	Successful suction-cup tagging of a small delphinid species, Stenella attenuata : Insights into whistle characteristics	33
Tellechea, Javier S.; Ferreira, Marcelo; Norbis, Walter	Marine Mammal Science	10.1111/mms.12383	National Research System (ANII-SIN-Uruguay)	2	12/12/2016	FALSE	687-694	Wiley	0	42	journal-article	Echolocation and burst clicks from franciscana dolphins (Pontoporia blainvillei ) on the coast of Uruguay	33
Blevins-Manhard, Rachael; Atkinson, Shannon; Lammers, Marc	Marine Mammal Science	10.1111/mms.12353	U.S. Army Corps of Engineers	1	21/11/2016	TRUE	112-133	Wiley	0	75	journal-article	Spatial and temporal patterns in the calling behavior of beluga whales, Delphinapterus leucas , in Cook Inlet, Alaska	33
Rekdahl, Melinda; Tisch, Charlotte; Cerchio, Salvatore; Rosenbaum, Howard	Marine Mammal Science	10.1111/mms.12355	Cabinda Gulf Oil Company Limited	1	23/09/2016	FALSE	365-375	Wiley	3	30	journal-article	Common nonsong social calls of humpback whales (Megaptera novaeangliae) recorded off northern Angola, southern Africa	33
Oña, Javier; Garland, Ellen C.; Denkinger, Judith	Marine Mammal Science	10.1111/mms.12365	Rufford Foundation	1	22/09/2016	TRUE	219-235	Wiley	4	57	journal-article	Southeastern Pacific humpback whales (Megaptera novaeangliae) and their breeding grounds: Distribution and habitat preference of singers and social groups off the coast of Ecuador	33
Dunn, Charlotte; Claridge, Diane; Durban, John; Shaffer, Jessica; Moretti, David; Tyack, Peter; Rendell, Luke	Marine Mammal Science	10.1111/mms.12351	Office of Naval Research	1	16/09/2016	TRUE	356-364	Wiley	1	29	journal-article	Insights into Blainville's beaked whale (Mesoplodon densirostris ) echolocation ontogeny from recordings of mother-calf pairs	33
Pérez, Jacobo Marrero; Jensen, Frants H.; Rojano-Doñate, Laia; Aguilar de Soto, Natacha	Marine Mammal Science	10.1111/mms.12344	Det Frie Forskningsråd	1	08/08/2016	FALSE	59-79	Wiley	8	49	journal-article	Different modes of acoustic communication in deep-diving short-finned pilot whales (Globicephala macrorhynchus)	33
Reyes Reyes, M. Vanesa; Tossenberger, Vanesa P.; Iñiguez, Miguel A.; Hildebrand, John A.; Melcón, Mariana L.	Marine Mammal Science	10.1111/mms.12321	Consejo Nacional de Investigaciones Científicas y Técnicas	4	20/05/2016	FALSE	1219-1233	Wiley	4	48	journal-article	Communication sounds of Commerson's dolphins (Cephalorhynchus commersonii) and contextual use of vocalizations	32
King, Stephanie. L.; Guarino, Emily; Donegan, Katy; Hecksher, Jane; Jaakkola, Kelly	Marine Mammal Science	10.1111/mms.12317	Society in Science	4	15/04/2016	FALSE	1458-1469	Wiley	2	32	journal-article	Further insights into postpartum signature whistle use in bottlenose dolphins (Tursiops truncatus)	32
